# Supplementary material for: Comparing risk factors in severe COVID-19 using machine learning and non-machine learning methods: analysis from 2 international randomized controlled trials
Source: JAMIA Open. 2026 Jun 23;9(3):ooag079. doi: 10.1093/jamiaopen/ooag079 (PMC13289610; doi:10.1093/jamiaopen/ooag079)
Supplement: ooag079_Supplementary_Data [file ooag079_supplementary_data.zip]

Archive with 2 entries (2 files):
- SupplementaryFile2.pdf
- SupplementaryFile1.docx
